# Supplementary material for: Impact of Substituting Meats with Plant-Based Analogues on Health-Related Markers: A Systematic Review of Human Intervention Studies
Source: Nutrients. 2024 Jul 31;16(15):2498. doi: 10.3390/nu16152498 (PMC11314210; doi:10.3390/nu16152498)
Supplement: Supplementary file 1 [file nutrients-16-02498-s001.zip]

Archive with 1 entries (1 files):
- nutrients-3104866-supplementary.pdf
